# Supplementary material for: Altered Clock Gene Expression in Female APP/PS1 Mice and Aquaporin-Dependent Amyloid Accumulation in the Retina
Source: Int J Mol Sci. 2023 Oct 27;24(21):15679. doi: 10.3390/ijms242115679 (PMC10648501; doi:10.3390/ijms242115679)
Supplement: Supplementary file 1 [file ijms-24-15679-s001.zip]

Archive with 1 entries (1 files):
- ijms-2663697-supplementary.pdf
